# Supplementary material for: Examining the Role of Hypothalamus-Derived Neuromedin-U (NMU) in Bone Remodeling of Rats
Source: Life (Basel). 2023 Mar 31;13(4):918. doi: 10.3390/life13040918 (PMC10144869; doi:10.3390/life13040918)
Supplement: Supplementary file 1 [file life-13-00918-s001.zip]

Archive with 1 entries (1 files):
- life-2241926-supplementary.pdf
